# Supplementary material for: Nutrient Intakes among Brazilian Children Need Improvement and Show Differences by Region and Socioeconomic Level
Source: Nutrients. 2022 Jan 22;14(3):485. doi: 10.3390/nu14030485 (PMC8837958; doi:10.3390/nu14030485)
Supplement: Supplementary file 1 [file nutrients-14-00485-s001.zip]

Archive with 1 entries (1 files):
- nutrients-1525353-supplementary.pdf
